# Supplementary material for: A Score for Risk of Thrombolysis-Associated Hemorrhage Including Pretreatment with Statins
Source: Front Neurol. 2018 Feb 16;9:74. doi: 10.3389/fneur.2018.00074 (PMC5820302; doi:10.3389/fneur.2018.00074)
Supplement: Supplementary file 1 [file Data_Sheet_1.xlsx]

## Sheet: RICH-Score calculator
Risk of intracranial hemorrhage after thrombolysis
Formula:
RICH = 1/(1+exp(-(constant term + (Age × ß) + (NIHSS × ß) + (Glucose × ß) + (Systolic blood pressure × ß) + (Pretreatment with statins × ß))))
Formula with ß-coefficients:
RICH = 1 / (1+exp(-(-9.134 + (Age × 0.034) + (NIHSS × 0.041) + (Glucose × 0.008) + (Systolic blood pressure × 0.01) + (Pretreatment with statins × 0.987))))
Constant Term	Age	NIHSS	Glucose (mg/dl)	Systolic blood pressure (mmHg)	Pretreatment with statins (moderate to high-dose statins)	RICH-Score	Probability of sICH in %
-9.134	85	20	200	180	1	-1.037	26.1729
-9.134	50	8	90	135	1	-4.049	1.71409
-9.134	75	10	120	160	1	-2.627	6.74208
-9.134	80	16	180	185	0	-2.468	7.81322
-9.134	25	4	110	130	0	-5.94	0.262512
-9.134	60	7	220	150	0	-3.547	2.80041
-9.134						-9.134	0.0107921
-9.134						-9.134	0.0107921
-9.134						-9.134	0.0107921
-9.134						-9.134	0.0107921
-9.134						-9.134	0.0107921
-9.134						-9.134	0.0107921
-9.134						-9.134	0.0107921
-9.134						-9.134	0.0107921
-9.134						-9.134	0.0107921
-9.134						-9.134	0.0107921
-9.134						-9.134	0.0107921
-9.134						-9.134	0.0107921
-9.134						-9.134	0.0107921
-9.134						-9.134	0.0107921
-9.134						-9.134	0.0107921
-9.134						-9.134	0.0107921
-9.134						-9.134	0.0107921
